# Supplementary material for: Neuroprotection of Andrographolide against Neurotoxin MPP+-Induced Apoptosis in SH-SY5Y Cells via Activating Mitophagy, Autophagy, and Antioxidant Activities
Source: Int J Mol Sci. 2023 May 10;24(10):8528. doi: 10.3390/ijms24108528 (PMC10217882; doi:10.3390/ijms24108528)
Supplement: Supplementary file 1 [file ijms-24-08528-s001.zip]

Archive with 1 entries (1 files):
- ijms-2369718-supplementary.pdf
